# Supplementary material for: Salivary Microbiota Composition in Patients with Oral Squamous Cell Carcinoma: A Systematic Review
Source: Cancers (Basel). 2022 Nov 4;14(21):5441. doi: 10.3390/cancers14215441 (PMC9656014; doi:10.3390/cancers14215441)
Supplement: Supplementary file 1 [file cancers-14-05441-s001.zip]

Archive with 1 entries (1 files):
- cancers-2005698-supplementary.pdf
